# Supplementary material for: Comprehensive analysis of the GeBP gene family in cucumber highlights functional divergence in fruit development and stress tolerance
Source: BMC Plant Biol. 2026 Apr 18;26:931. doi: 10.1186/s12870-026-08774-6 (PMC13224671; doi:10.1186/s12870-026-08774-6)
Supplement: Supplementary file 1 — Supplementary Material 1. Additional file 1: Table S1. The entry ID for all genes discussed in this work. This work identified 77 GeBP gene family members in eghit crops. The gene names and entry ID of different species were listed. [file 12870_2026_8774_MOESM1_ESM.xlsx]

## Sheet: Sheet1
Table S1 The entry ID for all genes discussed in this work
Species	Gene names	Entry ID
Triticum aestivum	TaGeBP1	TRAES3BF060500360CFD_t1
	TaGeBP2	Traes_2AS_8C5E619C6.1
	TaGeBP3	Traes_2BS_EEE045515.2
	TaGeBP4	Traes_2DS_6BAF1825F.1
	TaGeBP5	Traes_3AS_4446297C5.1
	TaGeBP6	Traes_4AS_928691B39.1
	TaGeBP7	Traes_4BS_1281828D6.2
	TaGeBP8	Traes_4BS_96AE357C6.1
	TaGeBP9	Traes_4DL_21C202E37.1
	TaGeBP10	Traes_5BL_4CD61BF76.1
	TaGeBP11	Traes_5DL_386343EA1.1
	TaGeBP12	Traes_6DL_BA85EE462.1
Oryza sativa subsp. indica	OiGeBP1	BGIOSGA001541-PA
	OiGeBP2	BGIOSGA005529-PA
	OiGeBP3	BGIOSGA007986-PA
	OiGeBP4	BGIOSGA009949-PA
	OiGeBP5	BGIOSGA016834-PA
	OiGeBP6	BGIOSGA026216-PA
	OiGeBP7	BGIOSGA028820-PA
	OiGeBP8	BGIOSGA030881-PA
	OiGeBP9	BGIOSGA038168-PA
Glycine max	GmGeBP1	Glyma.03G245200.1.p
	GmGeBP2	Glyma.05G088300.1.p
	GmGeBP3	Glyma.10G160000.1.p
	GmGeBP4	Glyma.10G160100.1.p
	GmGeBP5	Glyma.13G251000.1.p
	GmGeBP6	Glyma.15G063300.1.p
	GmGeBP7	Glyma.19G242600.1.p
	GmGeBP8	Glyma.20G228300.1.p
	GmGeBP9	Glyma.20G228500.1.p
Cucumis melo	CmGeBP1	MELO3C004359P1
	CmGeBP2	MELO3C007351P1
	CmGeBP3	MELO3C015400P1
	CmGeBP4	MELO3C018793P1
	CmGeBP5	MELO3C022945P1
	CmGeBP6	MELO3C027126P1
Arabidopsis thaliana	AtGeBP1	AT1G11510.1
	AtGeBP2	AT1G44810.1
	AtGeBP3	AT1G55950.1
	AtGeBP4	AT1G61730.1
	AtGeBP5	AT1G66420.1
	AtGeBP6	AT2G01370.1
	AtGeBP7	AT2G20613.1
	AtGeBP8	AT2G25650.1
	AtGeBP9	AT2G36340.1
	AtGeBP10	AT3G04930.1
	AtGeBP11	AT4G00130.1
	AtGeBP12	AT4G00232.1
	AtGeBP13	AT4G00238.1
	AtGeBP14	AT4G00250.1
	AtGeBP15	AT4G00270.1
	AtGeBP16	AT4G00390.1
	AtGeBP17	AT4G00610.1
	AtGeBP18	AT4G01260.1
	AtGeBP19	AT4G25210.1
	AtGeBP20	AT5G14280.1
	AtGeBP21	AT5G28040.1
	AtGeBP22	AT5G41765.1
Citrullus lanatus	ClGeBP1	Cla001326
	ClGeBP2	Cla002778
	ClGeBP3	Cla002782
	ClGeBP4	Cla007696
	ClGeBP5	Cla011274
	ClGeBP6	Cla019827
Benincasa hispida	BhGeBP1	Bhi02M001643
	BhGeBP2	Bhi03M000396
	BhGeBP3	Bhi04M002095
	BhGeBP4	Bhi05M001146
	BhGeBP5	Bhi06M001498
	BhGeBP6	Bhi10M000098
	BhGeBP7	BhiUN650M4
Cucumis sativus	CsGeBP1	CsaV3_6G049420.1
	CsGeBP2	CsaV3_6G014420.1
	CsGeBP3	CsaV3_5G015720.1
	CsGeBP4	CsaV3_7G003860.1
	CsGeBP5	CsaV3_1G039710.1
	CsGeBP6	CsaV3_2G004350.1
This work identified 77 GeBP gene family members in eghit crops. The gene names and entry ID of different species were listed.

## Sheet: Sheet2
GELO3C004359.2
GELO3C007351.2
GELO3C015400.2
GELO3C018793.2
GELO3C022945.2
GELO3C027126.2
CsaV3_6G049420
CsaV3_6G014420
CsaV3_5G015720
CsaV3_7G003860
CsaV3_1G039710
CsaV3_2G004350
Cla97C03G066530
Cla97C02G028080
Cla97C01G022150
Cla97C08G146280
Cla97C02G047710
Cla97C04G068470
Bhi02G001643
Bhi03G000396
Bhi04G002095
Bhi05G001146
Bhi06G001498
Bhi10G000098
		GELO3C004359.2	GELO3C007351.2	GELO3C015400.2	GELO3C018793.2	GELO3C022945.2	GELO3C027126.2	CsaV3_6G049420	CsaV3_6G014420	CsaV3_5G015720	CsaV3_7G003860	CsaV3_1G039710	CsaV3_2G004350	Cla97C03G066530	Cla97C02G028080	Cla97C01G022150	Cla97C08G146280	Cla97C02G047710	Cla97C04G068470	Bhi02G001643	Bhi03G000396	Bhi04G002095	Bhi05G001146	Bhi06G001498	Bhi10G000098
